# Supplementary material for: The Effect of Gene Editing by CRISPR-Cas9 of miR-21 and the Indirect Target MMP9 in Metastatic Prostate Cancer
Source: Int J Mol Sci. 2023 Oct 3;24(19):14847. doi: 10.3390/ijms241914847 (PMC10573678; doi:10.3390/ijms241914847)
Supplement: Supplementary file 1 [file ijms-24-14847-s001.zip]

Archive with 1 entries (1 files):
- ijms-2515546-supplementary.pdf
